# Supplementary material for: Targeting Ovarian Cancer with Chalcone Derivatives: Cytotoxicity and Apoptosis Induction in HGSOC Cells
Source: Molecules. 2023 Nov 25;28(23):7777. doi: 10.3390/molecules28237777 (PMC10708092; doi:10.3390/molecules28237777)
Supplement: Supplementary file 1 [file molecules-28-07777-s001.zip]

Archive with 1 entries (1 files):
- molecules-2696815-supplementary.pdf
